# Supplementary material for: Role of Dietary Ceramide 2-Aminoethylphosphonate on Aberrant Crypt Foci Formation and Colon Inflammation in 1,2-Dimethylhydrazine-Treated Mice: A Comparison with the Role of Sphingomyelin
Source: Metabolites. 2025 Feb 21;15(3):147. doi: 10.3390/metabo15030147 (PMC11943771; doi:10.3390/metabo15030147)
Supplement: Supplementary file 1 [file metabolites-15-00147-s001.zip]

Archive with 1 entries (1 files):
- metabolites-3461811-supplementary.pdf
